# Supplementary material for: A microRNA Expression Profile as Non-Invasive Biomarker in a Large Arrhythmogenic Cardiomyopathy Cohort
Source: Int J Mol Sci. 2020 Feb 24;21(4):1536. doi: 10.3390/ijms21041536 (PMC7073183; doi:10.3390/ijms21041536)
Supplement: Supplementary file 1 [file ijms-21-01536-s001.zip]

Archive with 2 entries (2 files):
- Supplementary Materail.docx
- suppFigures_IJMS.pptx
